# Supplementary material for: Comparison of Conformation and Movement Characteristics in Dressage and Jumping Sport Warmblood Mares Based on Point Evaluation and Linear Scoring System
Source: Animals (Basel). 2023 Oct 4;13(19):3101. doi: 10.3390/ani13193101 (PMC10571798; doi:10.3390/ani13193101)
Supplement: Supplementary file 1 [file animals-13-03101-s001.zip]

Archive with 1 entries (1 files):
- animals-2580571-supplementary.pdf
